# Supplementary material for: The Influence of the Exposome in the Cutaneous Squamous Cell Carcinoma, a Multicenter Case–Control Study
Source: Cancers (Basel). 2023 Nov 12;15(22):5376. doi: 10.3390/cancers15225376 (PMC10670280; doi:10.3390/cancers15225376)
Supplement: Supplementary file 1 [file cancers-15-05376-s001.zip]

Archive with 1 entries (1 files):
- cancers-2676272-supplementary.pdf
